# Supplementary material for: Early Recurrence of HCC Is Driven by Inflammation-Related HIF-1α Independent Angiogenesis Rather than Hypoxia-Induced Immune Escape
Source: Biomolecules. 2026 May 14;16(5):723. doi: 10.3390/biom16050723 (PMC13204095; doi:10.3390/biom16050723)
Supplement: Supplementary file 1 [file biomolecules-16-00723-s001.zip]

Archive with 1 entries (1 files):
- biomolecules-4172385-supplementary.pdf
